# Supplementary material for: Atomically precise copper clusters with dual sites for highly chemoselective and efficient hydroboration
Source: Nat Commun. 2024 Nov 5;15:9551. doi: 10.1038/s41467-024-53950-7 (PMC11538399; doi:10.1038/s41467-024-53950-7)
Supplement: Supplementary file 3 — Source Data [file 41467_2024_53950_MOESM3_ESM.xlsx]

## Sheet: 1
Coordinates of the Structures
14
yne	E = -307.81480106	G = -307.734806
6	6.3632	-3.06487	2.06989
6	5.59623	-3.50527	3.14494
6	4.1925	-3.42647	3.09037
6	3.57701	-2.89927	1.94029
6	4.35322	-2.46156	0.870742
6	5.74572	-2.54273	0.931686
1	7.4531	-3.13002	2.12137
1	6.07769	-3.9142	4.03628
1	2.48729	-2.8366	1.89409
1	3.86631	-2.05336	-0.018674
1	6.35153	-2.19805	0.089595
6	3.3996	-3.87813	4.19319
6	2.72708	-4.2623	5.12956
1	2.12999	-4.6028	5.96067

## Sheet: H2O
3
H2O	E = -76.283631047	G = -76.280445
8	2.31007	2.75557	5.92382
1	2.32566	3.28541	5.11718
1	2.78584	1.95854	5.65913

## Sheet: B2pin2
42
B2pin2	E = -821.03673632	G = -820.720244
	6	-3.00186	0.366375	-0.737938
	6	-2.58242	0.068052	0.742536
	6	0.352439	5.32064	0.668329
	6	1.01073	4.84882	-0.67359
	5	-1.55245	1.95467	0.000927
	5	-0.55889	3.34796	-0.00073
	8	-2.03075	1.36063	-1.1351
	8	-1.9572	1.30995	1.13785
	8	-0.343338	4.1299	1.10116
	8	0.109161	3.8043	-1.10424
	6	-2.90828	-0.819381	-1.67779
	1	-3.57211	-1.63068	-1.34287
	1	-3.22231	-0.517571	-2.68848
	1	-1.88313	-1.20758	-1.74215
	6	-4.37249	1.02242	-0.848655
	1	-4.50853	1.39254	-1.87584
	1	-5.18071	0.310044	-0.628871
	1	-4.46239	1.87863	-0.163255
	6	-1.51702	-1.01541	0.853737
	1	-1.12266	-1.02329	1.88092
	1	-1.92901	-2.0111	0.634856
	1	-0.67799	-0.82357	0.168067
	6	-3.7334	-0.227595	1.68384
	1	-4.28484	-1.11993	1.35113
	1	-3.3448	-0.424378	2.6945
	1	-4.43385	0.615678	1.74726
	6	1.08952	5.91095	-1.75237
	1	1.69771	6.76245	-1.41162
	1	1.56447	5.49146	-2.65217
	1	0.094311	6.27979	-2.03392
	6	2.37337	4.19737	-0.472724
	1	2.67505	3.70625	-1.40998
	1	3.14114	4.93909	-0.209361
	1	2.33848	3.43196	0.317159
	6	-0.705348	6.39866	0.467466
	1	-1.26618	6.52623	1.40549
	1	-0.252519	7.36489	0.20214
	1	-1.41945	6.11665	-0.320845
	6	1.33307	5.7402	1.74559
	1	1.94217	6.59034	1.40309
	1	0.783592	6.0556	2.64546
	1	2.00376	4.91783	2.02777

## Sheet: 2
36
2	E = -719.01388375	G = -718.751496
5	2.34493	-5.7311	5.84458
8	1.00835	-5.76014	5.54759
8	2.65142	-6.41191	6.99083
6	0.326356	-6.30497	6.69662
6	1.46539	-7.12908	7.39549
6	-0.856528	-7.1283	6.22729
6	-0.148233	-5.12241	7.53183
6	1.59622	-8.54401	6.84615
6	1.39331	-7.15537	8.90923
1	-1.33702	-7.63393	7.07839
1	-1.6027	-6.47071	5.75609
1	-0.557123	-7.88572	5.49075
1	-0.779285	-4.47496	6.9047
1	-0.742213	-5.44983	8.39721
1	0.700377	-4.52294	7.89486
1	2.53242	-8.9856	7.21922
1	0.761138	-9.18211	7.16917
1	1.63335	-8.54412	5.74627
1	0.448865	-7.61145	9.24226
1	2.22264	-7.75761	9.31019
1	1.46735	-6.14673	9.33698
6	6.12691	-2.80367	2.2327
6	5.33369	-3.51852	3.12407
6	3.934	-3.54469	2.97964
6	3.36252	-2.8313	1.91162
6	4.15703	-2.11472	1.01839
6	5.54292	-2.09821	1.17599
1	7.21265	-2.79517	2.36105
1	5.80693	-4.06539	3.9434
1	2.27581	-2.84305	1.78588
1	3.69132	-1.56681	0.194924
1	6.16979	-1.53767	0.477402
6	3.05188	-4.28041	3.89201
6	3.40118	-5.00243	4.9768
1	4.45924	-5.07765	5.2564
1	1.98548	-4.21828	3.63912

## Sheet: A
55
A	E = -9885.6424861	G = -9885.337297
29	3.77961	3.68761	9.63828
16	2.20507	0.670088	10.2769
7	3.98218	2.52057	11.3158
7	3.69869	0.730527	12.5679
6	3.36107	1.34887	11.4056
6	4.73446	2.65901	12.4526
1	5.34898	3.53993	12.6304
6	4.56935	1.55387	13.2445
1	4.98531	1.27673	14.2107
6	3.20805	-0.550792	13.0183
1	2.1142	-0.525413	13.1321
1	3.66514	-0.784191	13.9876
1	3.46999	-1.33903	12.2979
29	0.843163	2.51231	10.2594
16	2.4354	5.5598	9.6441
7	1.10382	4.08064	11.5671
7	1.75102	6.07455	12.2463
6	1.70768	5.20625	11.2021
6	0.75011	4.23042	12.8818
1	0.232988	3.44364	13.429
6	1.14703	5.46568	13.322
1	1.05438	5.96531	14.2839
6	2.36359	7.38268	12.237
1	1.9705	7.98313	11.4047
1	3.45539	7.29882	12.127
1	2.13568	7.88855	13.1831
29	1.36047	4.03082	8.3128
16	5.00134	2.56246	7.99488
7	6.03086	0.22738	9.01103
7	6.93529	2.06527	9.86271
6	6.02562	1.54937	8.981
6	6.96959	-0.121171	9.94403
1	7.18733	-1.16306	10.1828
6	7.54272	1.00349	10.4865
1	8.30996	1.14684	11.2448
6	7.20385	3.46174	10.0965
1	6.26269	3.99996	10.2857
1	7.85852	3.55994	10.9712
1	7.6945	3.92032	9.22438
29	2.63588	1.82287	8.3397
16	-0.866804	3.2979	8.89356
7	-1.04782	0.761835	7.8086
7	-1.17685	2.40707	6.32847
6	-1.0413	2.0755	7.65227
6	-1.19101	0.231145	6.55487
1	-1.2259	-0.845832	6.38491
6	-1.275	1.23173	5.6187
1	-1.39276	1.22332	4.53687
6	-1.21019	3.74234	5.78253
1	-0.333356	4.3087	6.13118
1	-1.18987	3.68138	4.68724
1	-2.11889	4.27649	6.09771
19	3.8038	4.1758	5.70945
8	1.93009	2.86688	6.74122
1	1.14497	2.42527	6.39654

## Sheet: Int1
97
Int1	E = -10706.738221	G = 10706.089262
29	4.07626	3.1071	9.33454
16	1.71205	0.636517	9.31745
7	3.97755	1.51647	10.6335
7	3.31087	-0.495548	11.2368
6	3.07271	0.564625	10.4218
6	4.8151	1.05449	11.6146
1	5.65496	1.64444	11.9775
6	4.41516	-0.19688	12.0022
1	4.80795	-0.895747	12.7374
6	2.54807	-1.72142	11.275
1	1.49037	-1.50929	11.4875
1	2.95124	-2.366	12.0654
1	2.61685	-2.24813	10.3117
29	1.12895	2.79733	9.86026
16	3.43949	5.29365	9.7016
7	1.75275	3.95186	11.4233
7	2.81567	5.64331	12.3527
6	2.60979	4.94422	11.2071
6	1.399	4.01545	12.7454
1	0.697873	3.30901	13.1873
6	2.05338	5.06198	13.3401
1	2.0473	5.4452	14.3582
6	3.70183	6.77322	12.5096
1	3.58601	7.17689	13.5227
1	3.45514	7.55756	11.7801
1	4.74864	6.46861	12.3611
29	2.00083	4.42437	8.13701
16	5.0103	2.13928	7.40883
7	5.54697	-0.526995	7.78586
7	6.85387	0.835397	8.95063
6	5.81877	0.739241	8.06155
6	6.43298	-1.26839	8.52073
1	6.43761	-2.3588	8.49072
6	7.2542	-0.443869	9.25047
1	8.06705	-0.641923	9.94636
6	7.41115	2.05395	9.48105
1	6.60535	2.70266	9.8579
1	8.09374	1.80909	10.3042
1	7.96382	2.60646	8.70567
29	2.5554	1.96748	7.62927
16	-0.35991	4.15801	8.67633
7	-0.514802	3.13645	6.12374
7	-1.56542	1.92233	7.64394
6	-0.826638	3.04755	7.40995
6	-1.0609	2.03796	5.51514
1	-0.939936	1.85804	4.44708
6	-1.7192	1.26989	6.44198
1	-2.27544	0.337806	6.36433
6	-2.04187	1.47304	8.92837
1	-2.7502	2.19576	9.35939
1	-2.54376	0.505282	8.80525
1	-1.19424	1.35913	9.62206
5	1.75883	5.20718	3.81558
8	2.51621	6.15844	4.46567
8	0.508887	5.65849	3.52354
6	1.63269	7.23487	4.86723
6	0.430181	7.05952	3.87084
6	2.37812	8.54862	4.74472
6	1.24313	6.98081	6.31591
6	0.603999	7.84275	2.57708
6	-0.934216	7.32695	4.47642
1	1.70468	9.39381	4.95139
1	3.19577	8.57958	5.48125
1	2.81243	8.68051	3.74492
1	2.14876	6.94081	6.94136
1	0.603491	7.78553	6.70591
1	0.715558	6.02382	6.436
1	-0.166474	7.52218	1.86007
1	0.492107	8.92389	2.74283
1	1.58953	7.65576	2.12507
1	-0.999825	8.36049	4.84799
1	-1.71185	7.1891	3.71012
1	-1.14642	6.63743	5.30438
19	4.45521	4.68004	5.731
5	2.39313	3.66821	3.42229
8	1.6788	2.57151	3.04113
8	3.75152	3.43067	3.42313
6	2.58271	1.44043	3.00605
6	3.97676	2.13306	2.81776
6	2.17296	0.523701	1.87108
6	2.45604	0.726037	4.34453
6	4.32604	2.39192	1.35863
6	5.12674	1.44682	3.52731
1	2.89681	-0.297592	1.75954
1	1.18883	0.082645	2.09025
1	2.10069	1.06169	0.916379
1	1.40666	0.435113	4.50089
1	3.07454	-0.18246	4.37568
1	2.74966	1.38919	5.17178
1	5.20179	3.05669	1.31334
1	4.57474	1.45897	0.832758
1	3.4961	2.88378	0.829367
1	5.25685	0.42414	3.14222
1	6.06117	1.99866	3.34091
1	4.96733	1.39642	4.61336
8	2.2392	3.52084	6.36247
1	1.30467	3.45839	6.07404

## Sheet: TS1-2
97
TS1-2	E = -10706.735961	G = 10706.084819
29	4.03431	3.06613	9.21293
16	1.71246	0.597079	9.16612
7	3.9542	1.47817	10.5171
7	3.29857	-0.545538	11.093
6	3.06104	0.519433	10.2853
6	4.78304	1.01531	11.5055
1	5.61202	1.60963	11.8856
6	4.3898	-0.243224	11.876
1	4.7793	-0.945011	12.6101
6	2.54808	-1.77963	11.1082
1	1.48262	-1.57812	11.2897
1	2.93428	-2.42036	11.9102
1	2.65094	-2.305	10.1472
29	1.16494	2.7572	9.73062
16	3.39805	5.27212	9.43662
7	1.72629	4.0175	11.2323
7	2.64616	5.86214	12.0117
6	2.53439	5.03209	10.9441
6	1.30654	4.20163	12.5234
1	0.625401	3.50594	13.0111
6	1.87179	5.34474	13.0249
1	1.79601	5.83431	13.9933
6	3.45537	7.05734	12.0752
1	3.26368	7.56594	13.0278
1	3.20003	7.73481	11.2482
1	4.5244	6.80568	12.0098
29	1.91087	4.35207	7.90333
16	5.02348	2.08757	7.30251
7	5.49613	-0.588596	7.6867
7	6.81604	0.745402	8.86974
6	5.7891	0.670764	7.97016
6	6.3601	-1.34888	8.42844
1	6.34386	-2.43902	8.39535
6	7.18938	-0.541989	9.16898
1	7.99093	-0.757497	9.8727
6	7.3908	1.95269	9.40764
1	6.59039	2.62688	9.74832
1	8.03609	1.69718	10.2572
1	7.98676	2.48049	8.64712
29	2.59708	1.90942	7.47819
16	-0.392333	4.03103	8.52048
7	-0.516916	2.67601	6.12766
7	-1.59932	1.6856	7.78043
6	-0.853331	2.76645	7.40558
6	-1.05233	1.50335	5.66637
1	-0.917331	1.18024	4.63445
6	-1.73067	0.872022	6.67803
1	-2.28979	-0.060619	6.719
6	-2.07661	1.40827	9.11217
1	-2.73913	2.21148	9.46552
1	-2.63048	0.461367	9.10413
1	-1.22408	1.32674	9.80513
5	1.79664	5.19168	4.18771
8	2.59004	6.18768	4.73974
8	0.558775	5.67217	3.86431
6	1.74555	7.32216	5.03967
6	0.55426	7.10428	4.04526
6	2.53801	8.59578	4.82435
6	1.32447	7.19826	6.49662
6	0.802333	7.72316	2.67584
6	-0.80106	7.52469	4.5797
1	1.89072	9.47785	4.94206
1	3.34168	8.66369	5.57388
1	2.99674	8.62626	3.82708
1	2.21822	7.14262	7.13677
1	0.729124	8.0642	6.82064
1	0.733371	6.28563	6.66668
1	0.03504	7.35953	1.97611
1	0.744776	8.82073	2.7108
1	1.78813	7.43453	2.28112
1	-0.807381	8.59806	4.82228
1	-1.57255	7.34281	3.81629
1	-1.07316	6.95705	5.47965
19	4.56081	4.7657	5.87727
5	2.39929	3.60787	3.96888
8	1.68935	2.53581	3.46362
8	3.77778	3.4024	3.79197
6	2.60863	1.45902	3.22073
6	3.95887	2.22094	2.99203
6	2.11719	0.666598	2.02338
6	2.6491	0.566867	4.4556
6	4.13806	2.6873	1.55151
6	5.19425	1.47679	3.46193
1	2.85284	-0.098547	1.73216
1	1.17789	0.153374	2.28126
1	1.92208	1.31578	1.15908
1	1.62466	0.26661	4.72111
1	3.24264	-0.342063	4.27796
1	3.08338	1.10516	5.30984
1	4.98468	3.38928	1.5069
1	4.35181	1.84793	0.873693
1	3.24101	3.21207	1.18968
1	5.2926	0.516905	2.93213
1	6.09412	2.07435	3.2467
1	5.16122	1.2876	4.54327
8	2.14963	3.38375	6.11707
1	1.19466	3.194	5.94638

## Sheet: Int2
97
Int2	E = -10706.747339	G = 10706.100031
29	4.12412	2.75698	9.17683
16	2.01317	0.063821	9.40991
7	4.18132	1.28944	10.6072
7	3.64926	-0.654538	11.496
6	3.35147	0.252885	10.5314
6	5.03249	1.04028	11.651
1	5.82233	1.73692	11.927
6	4.71575	-0.166512	12.2164
1	5.14494	-0.71927	13.049
6	2.9691	-1.90907	11.7192
1	1.89657	-1.73856	11.8912
1	3.40174	-2.39348	12.6028
1	3.08759	-2.57315	10.8506
29	1.22236	2.16759	9.8139
16	3.29554	4.87976	9.42569
7	1.77866	3.50834	11.2758
7	2.63439	5.39113	12.0382
6	2.5178	4.56728	10.9661
6	1.40901	3.65602	12.5863
1	0.789182	2.9189	13.0945
6	1.93481	4.8222	13.0776
1	1.87718	5.29652	14.0549
6	3.37501	6.63104	12.0777
1	3.23231	7.09859	13.0594
1	3.01497	7.31654	11.2972
1	4.44778	6.44572	11.9197
29	1.83339	3.76841	8.00025
16	5.12086	1.70876	7.28521
7	6.04116	-0.721442	8.18562
7	7.12822	1.02237	9.01929
6	6.11511	0.599294	8.20335
6	7.03235	-1.16354	9.02035
1	7.20395	-2.22542	9.20139
6	7.72086	-0.09862	9.5476
1	8.55777	-0.03225	10.24
6	7.48144	2.39032	9.30398
1	6.60245	2.9434	9.67302
1	8.26389	2.40576	10.0729
1	7.85409	2.89769	8.40123
29	2.80144	1.32206	7.62608
16	-0.421324	3.54316	8.83769
7	-0.689732	1.97625	6.58139
7	-2.57867	2.3599	7.64813
6	-1.23409	2.58134	7.62818
6	-1.70397	1.35229	5.90763
1	-1.52242	0.783784	4.99597
6	-2.88937	1.57804	6.5577
1	-3.91039	1.26321	6.35246
6	-3.50449	2.85376	8.63922
1	-3.51324	3.95364	8.64851
1	-4.51076	2.48937	8.39892
1	-3.22216	2.49815	9.6411
5	1.6351	4.72337	4.83532
8	2.51618	5.7486	5.196
8	0.392285	5.24746	4.57494
6	1.75266	6.95247	5.42657
6	0.472429	6.68523	4.56747
6	2.57557	8.15134	4.99782
6	1.45913	7.01468	6.91904
6	0.632472	7.11519	3.1142
6	-0.810075	7.24973	5.14789
1	1.98059	9.07488	5.06497
1	3.4466	8.26276	5.66245
1	2.94279	8.04466	3.96827
1	2.40506	7.02005	7.48025
1	0.897875	7.92171	7.18685
1	0.885842	6.1325	7.24792
1	-0.206945	6.71008	2.5293
1	0.629591	8.21003	3.00925
1	1.56668	6.72274	2.68456
1	-0.746003	8.34374	5.25039
1	-1.65235	7.01878	4.47807
1	-1.03122	6.81486	6.13205
19	4.82291	4.64189	6.07001
5	2.14438	3.06174	4.86139
8	1.52704	2.17248	3.89155
8	3.60043	2.91352	4.64184
6	2.51288	1.28222	3.40819
6	3.80269	2.16584	3.45662
6	2.11704	0.81384	2.0166
6	2.62538	0.071977	4.34022
6	3.87062	3.13902	2.2776
6	5.10227	1.38417	3.55577
1	2.91901	0.221538	1.54826
1	1.21967	0.177612	2.07934
1	1.87831	1.66385	1.36224
1	1.6191	-0.344484	4.50341
1	3.26373	-0.720697	3.91966
1	3.03584	0.367647	5.3173
1	4.66175	3.88142	2.47065
1	4.10598	2.63361	1.32829
1	2.91766	3.67757	2.16217
1	5.21204	0.691938	2.7059
1	5.96186	2.07437	3.53878
1	5.15041	0.818229	4.49498
8	1.84069	2.56892	6.29636
1	0.86307	2.28553	6.30696

## Sheet: TS2-3
97
TS2-3	E = -10706.726267	G = 10706.078402
29	4.03295	2.60888	9.27979
16	2.17753	-0.201067	9.86875
7	4.20115	1.36035	10.9178
7	3.78661	-0.468258	12.075
6	3.45532	0.261216	10.9787
6	5.03014	1.33689	12.0084
1	5.75357	2.12859	12.1966
6	4.78573	0.205312	12.7407
1	5.22558	-0.182452	13.6568
6	3.19082	-1.72404	12.4673
1	2.11322	-1.59983	12.6494
1	3.67281	-2.07301	13.3885
1	3.33191	-2.47901	11.6803
29	1.29368	1.92145	9.74977
16	3.09591	4.67322	9.3121
7	1.6331	3.34494	11.2139
7	2.35784	5.3147	11.8854
6	2.32597	4.42176	10.8621
6	1.21124	3.54743	12.5006
1	0.617241	2.80698	13.0346
6	1.65306	4.76979	12.9357
1	1.53413	5.29749	13.8796
6	3.02177	6.59688	11.8676
1	2.90814	7.07035	12.8503
1	2.5808	7.251	11.1009
1	4.09247	6.47069	11.6498
29	1.80195	3.43038	7.6107
16	5.15402	1.38876	7.57258
7	6.24968	-0.813323	8.80441
7	7.16806	1.11349	9.40775
6	6.2146	0.498488	8.64342
6	7.25144	-1.05288	9.70601
1	7.50582	-2.06222	10.032
6	7.8361	0.128338	10.0923
1	8.64677	0.358454	10.7808
6	7.40276	2.53197	9.51453
1	6.49357	3.05131	9.85863
1	8.20794	2.70629	10.2389
1	7.69898	2.95527	8.54294
29	2.88788	0.850931	7.94031
16	-0.389469	2.98497	8.63104
7	-0.616475	1.05986	6.66082
7	-2.53457	1.7958	7.44196
6	-1.17862	1.89491	7.52797
6	-1.62708	0.415813	5.99868
1	-1.42857	-0.323007	5.22312
6	-2.8309	0.861142	6.47435
1	-3.85759	0.604779	6.22218
6	-3.48826	2.54523	8.22437
1	-3.42083	3.6194	7.99643
1	-4.4987	2.19035	7.98737
1	-3.29764	2.40313	9.29802
5	1.76278	4.69888	5.99739
8	2.80376	5.51065	5.50396
8	0.565358	5.35641	5.76345
6	2.29993	6.83332	5.23599
6	0.780683	6.55286	4.99783
6	3.03794	7.42479	4.04987
6	2.56572	7.66591	6.48605
6	0.451477	6.22909	3.54615
6	-0.150288	7.63682	5.51059
1	2.62497	8.41195	3.79111
1	4.10154	7.55993	4.30167
1	2.97799	6.78039	3.16324
1	3.64726	7.66623	6.69361
1	2.24323	8.7098	6.3595
1	2.05637	7.23791	7.36207
1	-0.574853	5.83551	3.49398
1	0.514598	7.11844	2.90182
1	1.12663	5.45793	3.15096
1	0.052378	8.59757	5.01259
1	-1.19405	7.35832	5.29899
1	-0.051182	7.77464	6.59571
19	4.91042	4.14196	6.18583
5	2.17562	2.16518	5.22067
8	1.29701	2.34961	4.14961
8	3.50699	2.26145	4.78074
6	2.02364	1.95089	2.98174
6	3.50628	2.34275	3.34388
6	1.45598	2.66167	1.76884
6	1.83833	0.44176	2.8287
6	3.85713	3.76291	2.92101
6	4.55638	1.37986	2.81626
1	2.03523	2.41694	0.865677
1	0.416906	2.33715	1.60582
1	1.45354	3.75097	1.9005
1	0.760333	0.226283	2.77506
1	2.31448	0.055877	1.91554
1	2.24626	-0.101353	3.69435
1	4.86785	4.02167	3.27806
1	3.87838	3.8599	1.82624
1	3.146	4.48659	3.33558
1	4.5224	1.32659	1.7173
1	5.55897	1.73014	3.10753
1	4.4209	0.36984	3.22468
8	1.86915	1.28655	6.2492
1	0.829025	1.15724	6.38416

## Sheet: Int3
88
Int3	E = -10528.286356	G = 10527.720693
29	3.5269	3.27334	9.79531
16	1.6555	0.598876	9.85663
7	3.86181	1.6976	11.0611
7	3.58791	-0.444641	11.502
6	3.09302	0.634802	10.8425
6	4.87203	1.29119	11.8938
1	5.64887	1.974	12.2333
6	4.71924	-0.040572	12.1765
1	5.29945	-0.729919	12.7858
6	3.03708	-1.77898	11.4696
1	1.96736	-1.7543	11.7213
1	3.56533	-2.40053	12.2029
1	3.15322	-2.22324	10.4693
29	0.802448	2.57382	10.5439
16	2.72892	5.40016	10.4152
7	1.34942	3.76943	12.1369
7	2.14601	5.5899	13.0917
6	2.03627	4.88866	11.9337
6	1.00713	3.75232	13.4627
1	0.432415	2.9352	13.8963
6	1.49623	4.87756	14.0735
1	1.445	5.2343	15.0999
6	2.84013	6.84527	13.2584
1	3.91247	6.72443	13.0445
1	2.71572	7.18461	14.2937
1	2.4279	7.60509	12.579
29	1.295	4.32001	8.78045
16	4.73399	2.69315	7.83165
7	6.26192	0.441589	8.21703
7	6.89934	2.16689	9.45127
6	6.00328	1.70466	8.52145
6	7.34793	0.080643	8.96718
1	7.77685	-0.921041	8.91765
6	7.76269	1.13686	9.73839
1	8.5698	1.25071	10.4594
6	6.95268	3.48631	10.0252
1	5.95076	3.79405	10.3632
1	7.62643	3.47588	10.8911
1	7.33642	4.22157	9.29902
29	2.08501	2.19426	7.93527
16	-0.882756	3.98595	9.72409
7	-1.91719	1.90925	8.21542
7	-1.91614	3.87847	7.19824
6	-1.59604	3.18876	8.33482
6	-2.45387	1.77192	6.96345
1	-2.80232	0.808938	6.58756
6	-2.46074	2.98143	6.3125
1	-2.79142	3.2836	5.32068
6	-1.69304	5.2825	6.96639
1	-0.64579	5.52926	7.191
1	-1.89786	5.5097	5.91323
1	-2.34782	5.89606	7.60379
5	1.81425	4.10471	6.76176
8	2.85387	4.95357	6.34255
8	0.933851	3.95804	5.6989
6	2.5321	5.51335	5.04866
6	1.53623	4.45283	4.4916
6	3.80728	5.67371	4.24281
6	1.87973	6.86816	5.29646
6	2.23937	3.27595	3.82276
6	0.453642	5.00478	3.58573
1	3.57317	5.9589	3.20587
1	4.43416	6.47549	4.6658
1	4.39544	4.74649	4.22669
1	2.56552	7.50777	5.87427
1	1.65491	7.38665	4.35302
1	0.948308	6.75948	5.87164
1	1.50507	2.47818	3.63629
1	2.68463	3.56294	2.85908
1	3.02812	2.86451	4.47047
1	0.894738	5.46057	2.68619
1	-0.209161	4.18704	3.26412
1	-0.16036	5.75799	4.09648
19	4.75881	5.81356	7.90758
6	2.09028	-3.52299	7.22992
6	1.44765	-2.3289	6.91368
6	2.16622	-1.11965	6.91992
6	3.53222	-1.12746	7.24838
6	4.16421	-2.3267	7.56095
6	3.44885	-3.5264	7.55445
1	1.52441	-4.45824	7.22627
1	0.383476	-2.32215	6.66654
1	4.09821	-0.193372	7.28646
1	5.22545	-2.31498	7.82191
1	3.94913	-4.4655	7.8056
6	1.49941	0.107167	6.61814
6	0.869691	1.12306	6.34947
1	0.27677	1.93853	5.95845

[truncated: 17 more sheets: Int4, TS4-5, Int5, Int6, TS6-7, Int7, B, Int8, Int9, TS8-9, Int10, Int11, TS11-12, Int12, Int13, TS13-14, Int14]
